# Supplementary material for: Improvement of Nanopore sequencing provides access to high quality genomic data for multi-component CRESS-DNA plant viruses
Source: Virol J. 2025 Mar 18;22:78. doi: 10.1186/s12985-025-02694-x (PMC11917030; doi:10.1186/s12985-025-02694-x)
Supplement: Supplementary file 1 — Supplementary Material 1: Additional Table 1. Frequency of each mutation uncovered in the DNA-A and DNA-B Sanger sequences found in the TRC sequences with a score quality greater than or equal to 30 and a length greater than or equal to 2700 nt [file 12985_2025_2694_MOESM1_ESM.xlsx]

## Sheet: Feuille1
Additional Table 1. Frequency of each mutation uncovered in the DNA-A and DNA-B Sanger sequences found in the TRC sequences with a score quality greater than or equal to 30 and a length greater than or equal to 2700 nt.
Segment	Type of mutation	Postion of mutation	Frequency
DNA-A	HLV	15	0/42
	substitution	77	0/42
	substitution	501	0/42
	substitution	573	0/42
	substitution	1070	0/42
	HLV	1121	0/42
	substitution	1194	0/42
	substitution	1242	0/42
	substitution	1256	27/42
	substitution	1265	0/42
	substitution	1545	1/42
	INDEL	1571	0/42
	substitution	1651	0/42
	substitution	1668	0/42
	substitution	1754	0/42
	substitution	1870	0/42
	substitution	2157	7/42
	substitution	2182	0/42
	substitution	2422	0/42
	substitution	2483	0/42
	substitution	2606	8/42
	substitution	2663	0/42
	substitution	2712	0/42
	HLV	2750	0/42
	substitution	2761	0/42
	substitution	2765	0/42
DNA-B	substitution	21	0/13
	substitution	22	0/13
	substitution	1073	3/13
	substitution	1558	7/13
	substitution	1611	2/13
	substitution	1959	0/13
	substitution	2347	3/13
HLV : Homopolymer length variation
INDEL : Insertion/Deletion
